# Supplementary material for: Derivation and validation of murine histologic alterations resembling asthma, with two proposed histologic grade parameters
Source: BMC Immunol. 2009 Oct 30;10:58. doi: 10.1186/1471-2172-10-58 (PMC2777149; doi:10.1186/1471-2172-10-58)
Supplement: Additional file 1 — Characteristics of interest for the first study set. The file contains frequency distritubions and univariate statistical analyses for the 72 mice in the first study set. [file 1471-2172-10-58-S1.xls]

## Sheet: Sheet1
		Histologic Response				Fisher Exact Test
	None	Incomplete	Complete	Total		P
Immunologic Treatment
Control	12 (50%)	10 (41.7%)	2 (8.3%)	24 (100%)
Sensitized	3 (12.5%)	17 (70.8%)	4 (16.7%)	24 (100%)
Challenged	1 (4.2%)	2 (8.3%)	21 (87.5%)	24 (100%)		< 0.00001
Stress
No	10 (27.8%)	14 (38.9%)	12 (33.3%)	36 (100%)
Yes	6 (16.7%)	15 (41.7%)	15 (41.7%)	36 (100%)		0.571
IL-4 in BAL fluid of 47 Mice
Not detected	5 (41.7%)	5 (41.7%)	2 (16.7%)	12 (100%)
Detected	5 (14.3%)	14 (40%)	16 (45.7%)	35 (100%)		0.09
IL-5 in BAL fluid of 43 Mice
Not detected	9 (32.1%)	16 (57.1%)	3 (10.7%)	28 (100%)
Detected	0 (0%)	1 (6.7%)	14 (93.3%)	15 (100%)		< 0.00001
		Immunologic Treatment				Fisher Exact Test
	Control	Sensitized	Challenged	Total		P
IL-4 in BAL fluid of 47 Mice
Not detected	5 (41.7%)	6 (50%)	1 (8.3%)	12 (100%)
Detected	11 (31.4%)	10 (28.6%)	14 (40%)	35 (100%)		0.123
IL-5 in BAL fluid of 43 Mice
Not detected	13 (46.4%)	13 (46.4%)	2 (7.1%)	28 (100%)
Detected	2 (13.3%)	1 (6.7%)	12 (80%)	15 (100%)		< 0.00001
	Stress					Fisher Exact Test
	No	Yes		Total	OR	P
IL-4 in BAL fluid of 47 Mice
Not detected	5 (41.7%)	7 (58.3%)		12 (100%)
Detected	19 (54.3%)	16 (45.7%)		35 (100%)	0.517	0.61
IL-5 in BAL fluid of 43 Mice
Not detected	14 (50%)	14 (50%)		28 (100%)
Detected	7 (46.7%)	8 (53.3%)		15 (100%)	1.13931	1
	IgE Levels (ng/ml) of plasma from 61 mice					Kruskal-Wallis Test
	Median (Interquartile range)			χ²	d.f.	P
Histologic Response
No	1330.04 (622.115 - 2164.595)
Incomplete	5627.99 (2183.877 - 6329.438)
Complete	7154.195 (4863.448 - 9309.632)			23.8983	2	< 0.00001
Immunologic Treatment
Control	1061.91 (610.1375 - 1787.58)
Sensitized	5627.99 (4470.737 - 6398.412)
Challenged	6958.01 (4125.655 - 9264.675)			23.5134	2	< 0.00001
Stress
No	5083.4 (2069.34 - 7690.65)
Yes	4667.93 (1406.388 - 6662.27)			0.0471	1	0.8281
