# Supplementary material for: Derivation and validation of murine histologic alterations resembling asthma, with two proposed histologic grade parameters
Source: BMC Immunol. 2009 Oct 30;10:58. doi: 10.1186/1471-2172-10-58 (PMC2777149; doi:10.1186/1471-2172-10-58)
Supplement: Additional file 2 — Characteristics of interest for the second study set. The file contains frequency distritubions and univariate statistical analyses, Fisher's exact test, two-tailed, for the 78 mice in the second study set that were used for analysis [file 1471-2172-10-58-S2.xls]

## Sheet: Sheet1
	Challenged Mice		Control Mice
	Stressed	Not Stressed	Stressed	Not Stressed	Total	P
Complete Response
Absent	0 (0%)	1 (2.4%)	20 (48.8%)	20 (48.8%)	41 (100%)
Present	18 (48.6%)	19 (51.4%)	0 (0%)	0 (0%)	37 (100%)	< 0.00001
Hemorrhage
Absent	9 (18.8%)	16 (33.3%)	11 (22.9%)	12 (25%)	48 (100%)
Present	9 (30%)	4 (13.3%)	9 (30%)	8 (26.7%)	30 (100%)	0.24
Alveolar Dilatation
Absent	3 (21.4%)	1 (7.1%)	6 (42.9%)	4 (28.6%)	14 (100%)
Present	15 (23.4%)	19 (29.7%)	14 (21.9%)	16 (25%)	64 (100%)	0.23
