# Supplementary material for: Derivation and validation of murine histologic alterations resembling asthma, with two proposed histologic grade parameters
Source: BMC Immunol. 2009 Oct 30;10:58. doi: 10.1186/1471-2172-10-58 (PMC2777149; doi:10.1186/1471-2172-10-58)
Supplement: Additional file 3 — Proliferation parameter evaluation for 64 mice chosen from second set. The file contains frequency distritubions and univariate statistical analyses, for the 64 mice from the second study set that were used to analyze epithelial cell concentration and mitotic activity. [file 1471-2172-10-58-S3.xls]

## Sheet: Sheet1
Epithelial Cells per 0.1 mm of Basement Membrane					Kruskal-Wallis Rank Sum Test
		Median (Interquartile Range)		χ²	P
Mitoses Observed
Absent		35.5 (32 - 40)
Present		32.5 (31 - 37.75)		1.24 (1 df)	0.27
Dilatation
Absent		32 (31 - 37)
Present		35 (31 - 40)		0.49 (1 df)	0.49
Hemorrhage
Absent		36 (32 - 40)
Present		33 (31 - 38.25)		1.3 (1 df)	0.25
Stress
Absent		35 (31 - 39.5)
Present		36 (31 - 43)		0.88 (1 df)	0.35
Complete Histologic Response
Absent		37 (32 - 43.25)
Present		33 (30.75 - 37)		6.61 (1 df)	0.01
Mitoses Observed					Fisher's Exact Test
	Absent	Present	Total	OR	P
Dilatation
Absent	6 (66.7%)	3 (33.3%)	9 (100%)
Present	36 (65.5%)	19 (34.5%)	55 (100%)	1.1	1
Hemorrhage
Absent	28 (70%)	12 (30%)	40 (100%)
Present	14 (58.3%)	10 (41.7%)	24 (100%)	1.7	0.42
Stress
Absent	23 (65.7%)	12 (34.3%)	35 (100%)
Present	19 (65.5%)	10 (34.5%)	29 (100%)	1	1
Complete Histologic Response
Absent	31 (96.9%)	1 (3.1%)	32 (100%)
Present	11 (34.4%)	21 (65.6%)	32 (100%)	54.9	< 0.00001
